# Supplementary material for: A novel class of C14-sulfonate-tetrandrine derivatives as potential chemotherapeutic agents for hepatocellular carcinoma
Source: Front Chem. 2023 Jan 10;10:1107824. doi: 10.3389/fchem.2022.1107824 (PMC9871304; doi:10.3389/fchem.2022.1107824)
Supplement: Supplementary file 1 [file Table1.xlsx]

## Sheet: Sheet1
	Table 1
	Cell	Compound	IC50-1	IC50-2	IC50-3	AV	SEM		Cell	Compound	IC50-1	IC50-2	IC50-3	AV	SEM
	HepG-2	1	5.305	5.046	5.244	5.19833	0.0781757		SK-Hep-1	1	3.665	3.375	3.95	3.66333	0.16599
	HepG-2	2	2.855	3.061	3.135	3.017	0.0837695		SK-Hep-1	2	8.452	9.239	8.388	8.693	0.273624
	HepG-2	3	5.067	4.904	5.178	5.04967	0.0795704		SK-Hep-1	3	3.217	3.286	3.073	3.192	0.0627455
	HepG-2	4	4.752	4.42	4.915	4.69567	0.145644		SK-Hep-1	4	3.183	2.82	2.77	2.92433	0.130136
	HepG-2	5	11.12	10.94	12.11	11.39	0.363731		SK-Hep-1	5	10.33	9.28	10.64	10.0833	0.411515
	HepG-2	6	5.484	5.501	5.092	5.359	0.13359		SK-Hep-1	6	2.977	2.944	3.313	3.078	0.117886
	HepG-2	7	3.504	3.796	3.718	3.67267	0.0872875		SK-Hep-1	7	2.904	2.741	2.952	2.86567	0.0638549
	HepG-2	8	5.546	5.296	5.141	5.32767	0.117981		SK-Hep-1	8	3.284	2.822	3.046	3.05067	0.133388
	HepG-2	9	3.725	3.827	3.785	3.779	0.0295973		SK-Hep-1	9	3.954	4.261	4.13	4.115	0.0889401
	HepG-2	10	4.308	4.028	4.274	4.20333	0.0882144		SK-Hep-1	10	3.769	3.66	3.908	3.779	0.0717658
	HepG-2	11	4.545	4.89	5.25	4.895	0.203531		SK-Hep-1	11	4.071	4.625	5.031	4.57567	0.278224
	HepG-2	12	6.18	5.981	6.204	6.12167	0.0706737		SK-Hep-1	12	4.028	3.91	4.39	4.10933	0.144408
	HepG-2	13	8.026	8.672	9.168	8.622	0.330614		SK-Hep-1	13	3.962	3.684	3.93	3.85867	0.0878205
	HepG-2	14	5.843	5.21	5.39	5.481	0.188311		SK-Hep-1	14	3.978	4.067	3.714	3.91967	0.105994
	HepG-2	15	3.13	3.341	3.036	3.169	0.0901795		SK-Hep-1	15	4.317	4.933	5.051	4.767	0.227564
	HepG-2	16	3.517	3.622	3.38	3.50633	0.0700627		SK-Hep-1	16	3.104	3.213	3.663	3.32667	0.171085
	HepG-2	17	3.221	3.151	3.44	3.27067	0.0870447		SK-Hep-1	17	3.252	3.001	3.006	3.08633	0.0828459
	HepG-2	18	3.675	3.597	3.481	3.58433	0.05636		SK-Hep-1	18	10.61	11.06	10.21	10.6267	0.245515
	HepG-2	19	5.629	5.93	5.561	5.70667	0.113379		SK-Hep-1	19	6.36	7.108	6.258	6.57533	0.267956
	HepG-2	20	4.844	5.039	5.107	4.99667	0.0788169		SK-Hep-1	20	3.672	3.885	3.545	3.70067	0.0991906
	HepG-2	21	3.988	3.713	4.067	3.92267	0.107285		SK-Hep-1	21	2.701	3.155	2.993	2.94967	0.132837
	HepG-2	22	8.243	8.881	9.37	8.83133	0.326283		SK-Hep-1	22	2.999	3.46	3.158	3.20567	0.135197
	HepG-2	23	3.512	3.371	3.611	3.498	0.0696348		SK-Hep-1	23	3.818	4.339	4.014	4.057	0.151929
	HepG-2	24	5.798	5.456	5.388	5.54733	0.126861		SK-Hep-1	24	7.946	8.421	7.849	8.072	0.176732
	HepG-2	25	10.11	9.888	9.39	9.796	0.212876		SK-Hep-1	25	8.042	7.709	8.436	8.06233	0.210113
	HepG-2	26	4.185	4.289	4.087	4.187	0.058321		SK-Hep-1	26	4.456	5.149	4.65	4.75167	0.206409
	HepG-2	27	5.13	4.926	5.217	5.091	0.086238		SK-Hep-1	27	3.128	3.347	3.328	3.26767	0.0700484
	HepG-2	28	2.282	2.121	2.363	2.25533	0.0711204		SK-Hep-1	28	3.027	2.932	3.283	3.08067	0.104818
	HepG-2	29	13.52	12.97	12.92	13.1367	0.192209		SK-Hep-1	29	13.13	11.9	12.37	12.4667	0.358345
	HepG-2	30	9.234	8.665	10.19	9.363	0.44493		SK-Hep-1	30	6.619	7.038	6.777	6.81133	0.122167
	HepG-2	31	3.326	3.045	2.815	3.062	0.147758		SK-Hep-1	31	5.887	5.735	5.554	5.72533	0.0962503
	HepG-2	32	4.789	4.384	4.037	4.40333	0.217299		SK-Hep-1	32	3.388	3.074	2.79	3.084	0.1727
	HepG-2	33	1.633	1.565	1.749	1.649	0.0537153		SK-Hep-1	33	2.683	2.875	3.112	2.89	0.124069
	HepG-2	34	11.67	12.99	12.45	12.37	0.383145		SK-Hep-1	34	7.299	8.246	7.191	7.57867	0.33512
	HepG-2	35	14.61	13.28	13.61	13.8333	0.399847		SK-Hep-1	35	3.388	3.193	3.758	3.44633	0.165689
	HepG-2	36	10.55	10.56	9.541	10.217	0.338012		SK-Hep-1	36	5.278	5.843	6.204	5.775	0.269467
	HepG-2	37	7.455	7.963	8.081	7.833	0.192045		SK-Hep-1	37	5.805	5.633	6.454	5.964	0.249981
	HepG-2	38	7.281	7.809	7.532	7.54067	0.152482		SK-Hep-1	38	6.184	5.758	5.924	5.95533	0.12397
	HepG-2	39	12.06	12.7	10.83	11.8633	0.548706		SK-Hep-1	39	8.759	9.373	8.856	8.996	0.190568
	HepG-2	40	11.3	10.88	12.49	11.5567	0.482159		SK-Hep-1	40	11.2	12.07	13.21	12.16	0.581979
	HepG-2	tetrandrine	9.31	9.589	10.14	9.67967	0.243851		SK-Hep-1	tetrandrine	16.19	16.34	15.49	16.0067	0.261937
	HepG-2	M3	9.88	9.13	9.05	9.35333	0.264344		SK-Hep-1	M3	10.67	9.899	11.94	10.8363	0.595027
	HepG-2	5-Fluorouracil	62.54	58.62	52.43	57.8633	2.94293		SK-Hep-1	5-Fluorouracil	75.33	70.24	78.55	74.7067	2.41905
	Cell	Compound	IC50-1	IC50-2	IC50-3	AV	SEM		Cell	Compound	IC50-1	IC50-2	IC50-3	AV	SEM
	SMCC-7721	1	4.06	4.328	4.04	4.14267	0.0928463		QGY-7701	1	6.398	6.385	5.672	6.15167	0.239863
	SMCC-7721	2	5.804	6.008	6.282	6.03133	0.138479		QGY-7701	2	13.05	13.51	11.37	12.6433	0.650367
	SMCC-7721	3	4.578	4.491	4.856	4.64167	0.11007		QGY-7701	3	6.8	6.214	5.725	6.24633	0.310747
	SMCC-7721	4	4.825	4.923	5.096	4.948	0.0792233		QGY-7701	4	5.693	6.171	5.728	5.864	0.153832
	SMCC-7721	5	8.428	8.126	8.231	8.26167	0.088518		QGY-7701	5	16.74	15.48	15.7	15.9733	0.388559
	SMCC-7721	6	4.96	4.854	5.272	5.02867	0.125456		QGY-7701	6	5.775	6.135	6.341	6.08367	0.165394
	SMCC-7721	7	3.326	3.28	3.701	3.43567	0.13333		QGY-7701	7	6.024	6.211	6.516	6.25033	0.143383
	SMCC-7721	8	4.42	4.662	4.851	4.64433	0.124732		QGY-7701	8	9.912	9.031	8.499	9.14733	0.412024
	SMCC-7721	9	2.642	2.904	2.86	2.802	0.0810021		QGY-7701	9	6.702	6.369	6.2	6.42367	0.14747
	SMCC-7721	10	4.2	4.093	3.787	4.02667	0.12375		QGY-7701	10	9.284	9.012	8.441	8.91233	0.248403
	SMCC-7721	11	5.421	5.239	5.944	5.53467	0.211303		QGY-7701	11	7.744	8.23	7.388	7.78733	0.244028
	SMCC-7721	12	6.069	6.244	5.606	5.973	0.190327		QGY-7701	12	7.496	8.051	8.474	8.007	0.28318
	SMCC-7721	13	3.228	3.09	3.024	3.114	0.0600999		QGY-7701	13	5.934	5.537	5.368	5.613	0.167751
	SMCC-7721	14	4.886	5.091	5.327	5.10133	0.127411		QGY-7701	14	7.808	7.513	7.178	7.49967	0.181987
	SMCC-7721	15	8.083	8.572	8.619	8.42467	0.171371		QGY-7701	15	5.47	5.719	5.86	5.683	0.114013
	SMCC-7721	16	4.366	4.114	4.025	4.16833	0.102118		QGY-7701	16	5.335	5.625	4.855	5.27167	0.224524
	SMCC-7721	17	2.949	3.168	3.274	3.13033	0.0956911		QGY-7701	17	14.53	13.87	13.39	13.93	0.330454
	SMCC-7721	18	5.159	4.61	4.734	4.83433	0.166233		QGY-7701	18	9.031	10.04	9.865	9.64533	0.311293
	SMCC-7721	19	6.154	6.526	5.918	6.19933	0.176972		QGY-7701	19	8.79	9.224	8.66	8.89133	0.170514
	SMCC-7721	20	4.695	3.949	4.326	4.32333	0.215356		QGY-7701	20	6.764	6.549	6.297	6.53667	0.134952
	SMCC-7721	21	4.569	4.607	4.361	4.51233	0.0764577		QGY-7701	21	5.397	5.481	4.861	5.24633	0.194187
	SMCC-7721	22	5.554	5.708	5.37	5.544	0.0977002		QGY-7701	22	8.309	8.499	7.417	8.075	0.333541
	SMCC-7721	23	7.319	7.69	8.066	7.69167	0.215642		QGY-7701	23	＞20	＞20	＞20		0
	SMCC-7721	24	6.451	6.275	5.948	6.22467	0.147368		QGY-7701	24	5.433	4.802	4.938	5.05767	0.191729
	SMCC-7721	25	6.377	6.071	5.829	6.09233	0.158553		QGY-7701	25	7.605	6.663	7.074	7.114	0.272666
	SMCC-7721	26	3.848	4.675	4.437	4.32	0.245797		QGY-7701	26	11.01	9.834	10.61	10.4847	0.345217
	SMCC-7721	27	3.104	3.416	2.988	3.16933	0.127798		QGY-7701	27	6.491	5.867	6.263	6.207	0.182296
	SMCC-7721	28	3.538	3.438	3.246	3.40733	0.0856764		QGY-7701	28	4.295	4.496	4.681	4.49067	0.111461
	SMCC-7721	29	5.024	5.434	5.612	5.35667	0.174089		QGY-7701	29	＞20	＞20	＞20		0
	SMCC-7721	30	7.598	7.128	8.067	7.59767	0.271066		QGY-7701	30	7.834	7.553	6.981	7.456	0.250971
	SMCC-7721	31	3.09	3.516	3.071	3.22567	0.14527		QGY-7701	31	5.92	6.959	6.731	6.53667	0.31528
	SMCC-7721	32	5.129	4.914	5.076	5.03967	0.0646692		QGY-7701	32	6.26	6.064	5.447	5.92367	0.244957
	SMCC-7721	33	1.827	1.792	1.675	1.76467	0.0459577		QGY-7701	33	2.376	2.555	2.285	2.40533	0.0793102
	SMCC-7721	34	8.217	7.679	8.473	8.123	0.233977		QGY-7701	34	13.26	14.71	13.87	13.9467	0.420331
	SMCC-7721	35	11.38	12.42	10.57	11.4567	0.535423		QGY-7701	35	＞20	＞20	＞20		0
	SMCC-7721	36	9.549	10.03	9.184	9.58767	0.244983		QGY-7701	36	15.48	14.26	14.11	14.6167	0.433833
	SMCC-7721	37	8.187	9.25	8.798	8.745	0.308004		QGY-7701	37	11.88	12.77	12.05	12.2333	0.272784
	SMCC-7721	38	7.303	7.417	7.139	7.28633	0.0806832		QGY-7701	38	11.73	12.38	13.64	12.5833	0.560664
	SMCC-7721	39	8.754	9.123	8.491	8.78933	0.183296		QGY-7701	39	13.17	12.77	11.71	12.55	0.435584
	SMCC-7721	40	16.16	15.12	14.2	15.16	0.566157		QGY-7701	40	＞20	＞20	＞20		0
	SMCC-7721	tetrandrine	10.69	11.18	11.85	11.24	0.336204		QGY-7701	tetrandrine	14.76	15.13	15.05	14.98	0.112398
	SMCC-7721	M3	12.59	11.07	11.93	11.8633	0.440051		QGY-7701	M3	17.62	17.25	16.02	16.9633	0.483609
	SMCC-7721	5-Fluorouracil	86.83	86.64	72.9	82.1233	4.61199		QGY-7701	5-Fluorouracil	51.55	47.88	53.1	50.8433	1.54775
